# Supplementary material for: Functional Analyses of Flavonol Synthase Genes From Camellia sinensis Reveal Their Roles in Anther Development
Source: Front Plant Sci. 2021 Oct 1;12:753131. doi: 10.3389/fpls.2021.753131 (PMC8517536; doi:10.3389/fpls.2021.753131)
Supplement: Supplementary file 2 [file Table_1.xlsx]

## Sheet: Supplemental table 1
Supplemental Table 1. Relative quantiﬁcation analysis of 78 phenolic compounds of tea flower samples based on peak areas by using multiple reaction monitoring (MRM) mode of QQQ-MS/MS LC system.
Peak / no.	[M-H] − (m/z)	MS/MS(m/z)	Identification	sample Abbreviations	S1	S2	S3	S4	S5	S6	2nd leaf
1	191	85, 127	D-(−)-quinic acid	QA	25333.1	11947.1	4652.48	4477.85	5008.4	4979.57	26118.6
2	331	125, 151, 169	β-glucogallin	βG	154046	298408	427360	569772	570221	626027	13592.1
3	169	125	Galloyl acid	GA	130553	103016	172273	226691	222779	364944	118093
4	609	125, 177, 305, 423	(E)GC-(E)GC-1	(E)GC-(E)GC-1	1257.07	859.883	467.929	457.399	277.038	218.27	226.933
5	343	169, 191	3-O-galloylquinic acid	3-O-GQA	1.98977e+06	2.18102e+06	1.91546e+06	2.24728e+06	1.96184e+06	2.03196e+06	1.24433e+06
6	609	125, 177, 305, 423	(E)GC-(E)GC-2	(E)GC-(E)GC-2	34031.7	23167.7	8978.73	9715.77	5452.41	4903.49	885.023
7	467	125, 219, 305	Gallocatechin-glucoside	GC-glc	1932.05	1000.63	757.797	869.786	787.603	560.835	3999.51
8	609	125, 177, 305, 423	(E)GC-(E)GC-3	(E)GC-(E)GC-3	5524.84	3912.3	2241.28	1928.7	1349.21	701.798	2430.56
9	305	125, 167, 219	Gallocatechin	GC	393165	268428	184831	214102	168100	181522	179076
10	593	125, 289, 407	(E)GC-(E)C-1	(E)GC-(E)C-1	25794.5	11672.6	6360.1	6645.11	4606.76	3669.66	978.103
11	593	125, 305, 423	EC-GC	EC-GC	1318.37	933.573	899.332	1263.33	935.771	760.912	149.76
12	609	125, 177, 305, 423	(E)GC-(E)GC-4	(E)GC-(E)GC-4	73996.2	41886	20266.8	19273.9	15623.9	7669.75	18155.5
13	593	125, 305, 423	C-GC	C-GC	7616.45	4654.04	3568.92	5430.73	4662.25	3293.75	1006.86
14	353	135, 179, 191	3-caffeoylquinic acid	3-CQA	2208.17	1294.46	642.431	582.527	340.704	398.126	22365.9
15	593	125, 289, 407	(E)GC-(E)C-2	(E)GC-(E)C-2	13174.8	6795.18	5755.67	5873.52	4039.35	2322.15	4512.52
16	609	125, 177, 305, 423	(E)GC-(E)GC-5	(E)GC-(E)GC-5	2621.36	1589.18	941.69	538.389	355.287	175.828	364.761
17	593	125, 305, 423	C-EGC	C-EGC	22882.2	12845.3	12491.7	13007.2	12785	6523.84	11021.9
18	337	119, 163, 191	3-p-coumaroylquinic acid	3-p-CoQA	450.78	82.9413	50.3613	35.8456	27.9078	60.6858	13647.4
19	357	125, 169, 191	Methoxygalloylquinic acid	Me-GQA	34.8516	22.2205	16.1269	13.4155	12.9457	17.253	11.0516
20	593	125, 289, 407	(E)GC-(E)C-3	(E)GC-(E)C-3	40131.9	20918.1	14883.5	15169.9	13220.2	8141.16	3629.63
21	305	125, 167, 219	Epigallocatechin	EGC	374940	284352	198404	177199	163892	151534	586032
22	593	125, 305, 423	EC-EGC	EC-EGC	873.416	623.435	1013.24	1297.58	1148.18	680.577	293.133
23	761	125, 177, 305, 423	(E)GC-(E)GCG	(E)GC-(E)GCG	32479.1	31982.8	20298.6	23162	13448.1	9729.67	6112.09
24	577	125, 289, 407	Proanthocyanidin B3	PA B3	37595	36070.2	29987.3	30200	29454.6	22162.5	9643.66
25	289	109, 125,203, 245	Catechin	C	5632.91	4563.27	3720.51	4275.5	4247.18	4676.04	2731.18
26	353	191	Chlorogenic acid	5-CQA	5821.07	931.933	356.188	444.135	906.299	1097.31	27225.6
27	483	169, 271, 313, 331	Digalloyl glucose	Digalloyl glucose	1009.04	2559.01	6689.08	13779.9	15109.1	11138.3	2062.63
28	353	135, 173, 191	4-caffeoylquinic acid	4-CQA	378.581	153.809	63.9766	58.8195	125.673	78.1806	31472.9
29	593	125, 177, 289, 407	(E)GC-(E)C-4	(E)GC-(E)C-4	4882.64	2071.62	1403.6	1390.41	837.876	512.327	973.384
30	633	169, 300, 463	Strictinin	Strictinin	36240.6	67726.8	210311	190736	102830	21586.9	247056
31	577	125, 289, 407	Proanthocyanidin B4	PA B4	310629	238338	227889	219176	193073	110859	197181
32	745	125, 169, 305, 423	C-EGCG	C-EGCG	3391.49	1885.64	1975.5	2670.66	3019.46	1630.96	467.611
33	337	119, 173, 191	5-p-coumaroylquinic acid	5-p-CoQA	35.09	10.0904	5.0676	6.82853	7.14498	42.9054	5070.13
34	577	125, 289, 407	Proanthocyanidin B2	PA B2	109224	109890	102327	102133	79067.4	49746.9	44263
35	745	125 169, 305, 423	EC-EGCG	EC-EGCG	15774	9792.33	8032.1	9896.63	8213.31	4770.1	2469.54
36	337	119, 163, 191	4-p-coumaroylquinic acid	4-p-CoQA	3154.3	510.498	288.297	309.681	317.309	377.79	33465.6
37	337	119, 163, 191	cis-5-p-coumaroylquinic acid	cis-5-p-CoQA	30.4443	7.17278	13.0186	4.804	18.2068	35.5915	4798.4
38	289	109, 125, 203, 245	Epicatechin	EC	10200.1	10199.2	9655.37	9968.7	11083.6	13029.5	18146.1
39	745	125, 169, 289, 407	(E)GC-(E)CG-1	(E)GC-(E)CG-1	4088.32	3750.18	3182.22	3342.3	2189.66	1397.53	899.666
40	457	125, 169, 305	Epigallocatechin gallate	EGCG	6.75298e+06	5.814e+06	5.32075e+06	6.15126e+06	5.39255e+06	5.52686e+06	7.4727e+06
41	729	125, 289, 407, 451	C-ECG	C-ECG	361375	334980	302945	341965	336488	227163	33151.1
42	457	125, 169, 305	Gallocatechin gallate	GCG	1.51344e+06	1.34126e+06	1.35777e+06	1.31678e+06	983269	804498	1.60534e+06
43	865	125, 289, 407, 525	EC-EC-EC	EC-EC-EC	5367.03	6098.32	5338.23	5486.34	4163.66	3148.24	2185.37
44	729	125, 289, 407, 451	EC-ECG	EC-ECG	486431	498721	457715	489037	412257	317044	55591.5
45	787	178, 271, 316	Myricetin-3-O-galactosylrutinoside	M-3-O-gal-rha-glc	5008.87	4373.11	15077.9	22897.6	22011.8	14367.9	38155.8
46	787	178, 271, 316	Myricetin-3-O-glucosylrutinosid	M-3-O-glc-rha-glc	18196.6	10579.8	14681.1	19582	20296	13417.5	43212.2
47	479	178, 271, 316	Myricetin-3-O-galactoside	M-3-O-gal	213364	93861.8	152869	212412	228010	132112	643042
48	635	169, 313, 465, 483	Trigalloyl glucose	Trigalloyl glucose	1738.24	4404.24	10079.2	19661.5	25123.7	15974.6	3464.57
49	625	178, 271, 316	Myricetin-3-O-rutinoside	M-3-O-rha-glc	57741.9	28216.9	18718.1	17723.8	19881.7	7778.89	92330.9
50	479	178, 271, 316	Myricetin-3-O-glucoside	M-3-O-glc	107625	57347	59019.5	84260.9	99206.7	48995.5	488702
51	563	353, 383, 473	Apigenin-6-C-glucosyl-8-C-arabinoside	A-6-C-glc-8-C-ara	363.729	603.025	813.385	1245.78	1204.54	1191.5	1035.26
52	471	125, 161, 183, 305	(−)-EGC-3-O-(4″-O-methyl)-gallate	4″-O-Me-EGCG	21509.7	39481.8	24825	25212	10431.7	14699.9	3354.38
53	563	353, 383, 443	Apigenin-6-C-arabinosyl-8-C-glucoside	A-6-C-ara-8-C-glc	7880.13	10664.1	11916.1	18728.7	18238	19578.7	21965.9
54	771	151, 271, 300, 301	Quercetin-3-O-galactosylrutinoside	Q-3-O-gal-rha-glc	73162.8	83151.4	266493	404533	467563	531666	784413
55	441	125, 169, 289	Epicatechin gallate	ECG	2.14094e+06	1.98456e+06	1.95909e+06	2.3459e+06	2.69488e+06	2.61246e+06	1.88558e+06
56	771	151, 271, 300	Quercetin-3-O-glucosylrutinoside	Q-3-O-glc-rha-glc	4771.51	5348.38	13102.5	20391.3	27029.7	46528	37186.2
57	593	293, 413, 473	Vitexin-4″-O-glucoside	Vitexin-4″-O-glc	231.579	244.589	265.92	587.894	673.375	868.767	2404.21
58	431	283, 311, 341	Vitexin	Vitexin	106.656	101.517	179.849	374.962	477.501	836.588	1643.1
59	463	255, 271, 300, 301	Quercetin-3-O-galactoside	Q-3-O-gal	14287.4	9232.49	22370	42325.9	59167.4	91918.6	64199.9
60	577	293, 413	Rhamnosylvitexin	Rhamnosylvitexin	2103.56	2386.56	1983.05	3291.71	3980.54	3585.38	22734.3
61	609	151, 255, 300, 301	Quercetin-3-O-rutinoside	Q-3-O-rha-glc	15135.1	12589.5	16965.9	25326.8	39499	44783.7	53722
62	755	255, 285	Kaempferol-3-O-galactosylrutinoside	K-3-O-gal-rha-glc	597438	1.10853e+06	1.64828e+06	1.97278e+06	1.86075e+06	2.15766e+06	1.11454e+06
63	431	283, 311, 341	Isovitexin	Isovitexin	267.171	236.659	404.632	869.831	997.826	1469.76	3538.02
64	463	255, 271, 300, 301	Quercetin-3-O-glucoside	Q-3-O-glu	13092.5	9513.91	26324.7	57085.6	87608.3	115577	75222.8
65	471	125, 161, 183, 305	(−)-EGC-3-O-(3″-O-methyl)-gallate	3″-O-Me-EGCG	309.728	238.071	106.946	108.646	122.577	26.9016	683.254
66	447	285	Luteolin-7-O-glucoside	L-7-O-glc	3785.68	2794.94	4046.31	6178.41	5776.06	5798.75	29706.2
67	755	255, 285	Kaempferol-3-O-glucosylrutinoside	K-3-O-glc-rha-glc	604764	866755	1.21104e+06	1.5297e+06	1.43296e+06	1.60372e+06	878696
68	447	227, 255, 284, 285	Kaempferol-3-O-galactoside	K-3-O-gal	14722.5	17150.4	41333.4	53802.2	54085.8	71231.2	47650.3
69	593	255, 284, 285	Kaempferol-3-O-rutinoside	K-3-O-rha-glc	16775.3	14150.6	100609	128173	119184	131292	133926
70	425	97, 125, 169, 273	Epiafzelechin gallate	EACG	45495.6	26640.8	20511.6	21779.3	18640.3	16989.9	153983
71	447	227, 225, 284, 285	Kaempferol-3-O-glucoside	K-3-O-glc	3026.78	3290.05	22345.6	34144	38744.2	51158.4	14869.1
72	455	125, 183, 245, 289	Epicatechin-3-O-(4″-O-methyl)-gallate	4″-O-Me-ECG	14479	27752.7	23615.6	26666.7	14375.2	16025.4	1531.43
73	447	284, 285	Kaempferol-7-O-glucoside	K-7-O-glc	1552.94	1640.72	-	-	-	-	6428.5
74	317	137, 151, 178, 317	Myricetin	M	33877.8	12289	54280.2	55231.6	19239.2	12746	48538
75	447	285, 300	Unknown	Unknown	3859.25	4418.83	3883.48	4222.49	5267.88	5526.42	25712
76	301	151, 178, 301	Quercetin	Q	14789.6	8202.13	33545.1	42096.7	22763.3	21608.7	38853.3
77	285	285	Kaempferol	K	1673.7	1994.83	19253.3	18991.8	8199.28	15327.8	9371.49
78	739	145, 285, 593	Kaempferol-3-O-di-p-coumaroylhexoside	K-3-O-di-p-Cohex	17755.1	7166.27	42994.4	35535.6	26845.2	31118.1	13807.5
The underlined ion was the ion for quantitative determination

## Sheet: Supplemental table 2
Supplemental Table 2. R2R3-MYB family and UGT family gene expression
Gene	S1 FPKM	S3 FPKM	S5 FPKM		Gene	S1 FPKM	S3 FPKM	S5 FPKM
MYB1b	17.44	21.4167	32.19		UGT79C3	5.61333	3.64667	6.01333
MYB1c	8.95	12.3233	32.9433		UGT91Q1	69.06	13.8167	6.79
MYB1d	5.68	1.36333	0.38		UGT91A4	13.1433	4.43	8.87333
MYB1e	16.0033	87.3	75.74		UGT91A5	1.69667	6.61333	1.33
MYB2a	0.746667	0.136667	0.03		UGTA14	1.70667	15.1867	19.49
MYB2b	33.3133	15.3833	15.5967		UGTB1	6.84	1.33333	0.103333
MYB2c	4.71667	3.79667	2.71		UGTB2	1.85333	5.38667	9.03667
MYB2d	1.29	0.14	0.163333		UGTB4	2.12	0.973333	0.64
MYB2e	6.63	0.166667	0.153333		UGTB5	1.56	1.2	2.43667
MYB3a	3.14333	1.20667	0.326667		UGTC1	39.72	96.1333	91.77
MYB3b	3.93	0.593333	0.776667		UGTD1	2.71	4.04667	4.32333
MYB4a	8.29	16.4433	27.96		UGTD5	93.7	2.23	0.556667
MYB4b	13.4767	25.26	15.9767		UGTD7	15.79	0.386667	0
MYB4c	33.9167	75.4367	280.01		UGTD8	65.97	6.57	0.8
MYB5a	12.3833	3.73	6.52333		UGTD9	1.71333	1.25667	0.466667
MYB5b	44.5367	15.0667	1.07333		UGTD11	3.02	0.15	0.126667
MYB5c	0.823333	0.17	0.0866667		UGT73A17	48.6733	54.7	48.0867
MYB5e	1.52667	2.23667	0.0696667		UGT73A20	5.3	3.31333	1.31667
MYB5f	30.7233	20.08	13.2833		UGTD17	6.32333	8.31	11.5467
MYB5g	36.53	25.97	19.8733		UGTD20	0.443333	0.136667	0.116667
MYB6b	0	0.143333	0		UGTE2	1.23	1.79333	0.193333
MYB7a	9.84333	2.70333	0.72		UGTE6	14.39	38.9	7.37
MYB9a	21.7767	51.6233	9.51		UGTE7	16.0733	4.96667	0.5
MYB9b	0.13	0.21	0.233333		UGTE9	6.53	3.9	2.69
MYB9c	1.31667	0	0		UGTE10	16.2233	5.33333	3
MYB11a	0.443333	0.04	0.13		UGTE11	45.17	19.43	3.37
MYB11c	2.02667	0.503333	0.24		UGTE12	31.72	10.1233	7.69
MYB13a	0.2	0.156667	0		UGTE14	13.8333	8.66667	0.92
MYB13b	2.76667	4.94667	10.7533		UGTE15	6.61	9.09667	2.84667
MYB13c	3.94667	2.60667	3.99667		UGTE20	36.2833	14	6.05667
MYB14c	8.47	0.143333	0.06		UGTE23	0.113333	0.4	0.436667
MYB14e	2.44333	0.17	0.25		UGT78A14	10.1133	2.08333	1.05667
MYB14h	0	0.03	0.03		UGT78A15	46.65	32.37	6.91333
MYB14i	9.17667	0.833333	0.0766667		UGTG1	3.00333	1.43667	0.433333
MYB14k	0.606667	0	0.0266667		UGTG2	33.4633	11.4067	3.55333
MYB15a	15.0367	3.80333	0.143333		UGTG5	44.87	6.07667	7.93333
MYB15b	11.2933	2.53	0		UGTG6	1.22667	0.0766667	0.02
MYB15c	1.44667	0.146667	0		UGTG8	6.65333	38.74	13.6467
MYB15d	2.41	1.37333	0.09		UGTG9	11.98	2.34667	0.156667
MYB18a	17.8833	45.2367	42.9		UGT85K10	13.12	5.18	2.27667
MYB18b	14.5633	12.6433	5.28333		UGT85K11	7.11	11.9067	0.38
MYB19a	0	5.70333	31.0433		UGTG12	3.15333	0.653333	0.153333
MYB19b	0.0333333	261.517	1127.84		UGTG13	0.553333	0.3	0.476667
MYB20a	6.23	3.23667	73.63		UGTH1	3.40333	0.2	0.0566667
MYB20b	3.20667	1.61667	26.7333		UGTI1	11.7033	7.99333	3.92
MYB20c	6.04667	0.963333	0.436667		UGTJ1	9.23667	10.8567	15.6433
MYB20d	5.24	4.46333	1.92		UGTJ2	19.7467	33.7467	113.023
MYB20e	11.3833	0.496667	0.0766667		UGTK1	2.35	1.74	12.4133
MYB20f	23.7833	5.64	2.66333		UGT84J2	4.92667	1.28	0.153333
MYB21a	4.67333	0.09	0.486667		UGT75L12	2.16	1.70333	0.563333
MYB21b	0.333333	0	0.08		UGT75L13	0.65	0.0733333	0.0566667
MYB21c	1.24	10.6033	3.38		UGT75L14	2.17333	1.27333	0.653333
MYB21d	26.5233	31.1133	6.24		UGTL11	14.7633	5.01	4.2
MYB21e	0.18	1.19	0.486667		UGTL12	1.01	1.09667	1.72667
MYB22a	42.07	44.6733	17.05		UGTL15	6.64	5.04667	0.153333
MYB22b	84.4433	48.0667	95.9267		UGT74B4	1.26	1.78	1.52667
MYB22c	39.9267	19.6367	36.5167		UGT74B5	3.49	1.93	5.96333
MYB23d	14.4167	12.25	8.78333		UGT74AF1	10.9833	6.19333	5.03
MYB25b	5.16	4.52	9.75667		UGTL20	1.6	0.44	5.04
MYB25c	4.64667	3.08667	2.46		UGTL21	1.91333	0.113333	0.173333
MYB26a	8.13667	18.8367	0.1		UGTL22	15.1833	9.16	8.33333
MYB26b	3.17667	2.69667	0.16		UGT74AG1	0.02	0.0533333	0
MYB26c	3.28333	4.03	0		UGTL25	0.48	0.303333	0.22
MYB26d	4.20333	3.87333	1.55		UGTM1	14.5233	13.3333	5.70667
MYB27b	1.24	0.956667	0.746667		UGTM2	11.4067	62.08	8.21333
MYB28a	0.15	6.36	4.11		UGTM3	4.63667	3.00333	1.55
MYB28c	27.4433	5.98667	1.30667		UGTO3	11.8833	24.65	5.45333
MYB29a	9.54	3.85667	1.44		UGTO5	9.21	8.40333	8.57333
MYB29b	0.0633333	1.12667	0.643333		UGTO6	1.02	33.39	30.3333
MYB30a	22.0533	11.4933	5.49333		UGTP2	8.02667	7.15	10.7867
MYB30b	31.9467	15.3	9.71		UGTP6	2.05	0.0166667	0.0166667
MYB30c	9.36667	3.79333	0.0533333		UGTR2	220.927	305.663	784.76
MYB30d	7.01333	5.61	3.44		UGTR3	19.1133	28.8933	28.3467
MYB30e	7.28667	3.44333	2.71333		UGT73A20	5.3	3.31333	1.31667
MYB31a	39.4467	36.0733	26.7533		UGT75L12	2.16	1.70333	0.563333
MYB31b	28.8133	23.7533	17.1433		UGT84A22	90.44	101.55	46.08
MYB31c	24.13	16.5667	12.5833
MYB34	2.00333	1.68	1.35333
MYB35	0.0333333	6.88667	2.42667
MYB37	23.2067	3.69	0.623333
MYB38	43.96	28.01	9.49333
MYB39	11.3967	1.54333	0.04
MYB40	96.2	0.896667	0.626667
MYB41	1.64333	0.19	0.0333333
MYB43	0.89	1.27667	0.0233333
MYB44	0.413333	0.88	0.0533333
MYB45	3.72333	4.15	0.866667
MYB46	12.0233	2.45667	0.61
MYB47	3.78	1.28333	0.353333
MYBC	101.01	20.0833	7.23
TT8	13.0733	8.27333	3.05667
WD40	30.8633	29.7633	35.1767

## Sheet: supplemental table 3
Supplemental Table3. The primers for q-RT PCR
Gene	F(5'-3')	R(5'-3')
C4Ha	ATGGATCTTCTCCTCCTAGAGAAG	TCAGAACGATCTTGGTTTCAGAAC
4CLb	ATGGATACCAAAACAACCCAAC	TTAGCTTGGAATACCAGCAGCTAG
CHIc	ATGGCAACCACCGTGGAGGATATC	TTATGCTTCCTTGTCAAAAGGATC
F3Ha	ATGGCGCCAACAACAACGCTTAC	TCAAGCAAAAATCTCATCAGTGC
F3′H	ATGACTTCCTTAGCTTTTGTTC	TTAGGCCCGATACACATGGGGTG
FLSb	TTGTCCAATCGGTCGCTGA	AAGTCTTTCCCAACTCTCTGCA
LARc	ATGACTATAGCAGCAGAAGTAGC	TCATGAACAAGTGGTGGTGATAGC
ANRa	ATGGAAGCCCAACCGACAGCTCC	TCAATTCTTCAAAATCCCCTTAG
ANRb	ATGGCAATGGCAATGGCAACAAC	TCAGTTCTGCAAAAGCCCCTTAG
